# Supplementary material for: Temporal transcriptional response of Candida glabrata during macrophage infection reveals a multifaceted transcriptional regulator CgXbp1 important for macrophage response and fluconazole resistance
Source: eLife. 2024 Oct 2;13:e73832. doi: 10.7554/eLife.73832 (PMC11554308; doi:10.7554/eLife.73832)
Supplement: Figure 6—source data 1. [file elife-73832-fig6-data1.zip]

Archive with 8 entries (7 files):
- Figure 6-Source data 1/
- __MACOSX/._Figure 6-Source data 1
- Figure 6-Source data 1/Figure 6-Source data_H3-control.tiff
- __MACOSX/Figure 6-Source data 1/._Figure 6-Source data_H3-control.tiff
- Figure 6-Source data 1/.DS_Store
- __MACOSX/Figure 6-Source data 1/._.DS_Store
- Figure 6-Source data 1/Figure 6-Source data_CgXbp1myc_western.tiff
- __MACOSX/Figure 6-Source data 1/._Figure 6-Source data_CgXbp1myc_western.tiff
